# Supplementary material for: Six groups of ground-dwelling arthropods show different diversity responses along elevational gradients in the Swiss Alps
Source: PLoS One. 2022 Jul 25;17(7):e0271831. doi: 10.1371/journal.pone.0271831 (PMC9312367; doi:10.1371/journal.pone.0271831)
Supplement: S1 Table — (XLS) [file pone.0271831.s007.xls]

## Sheet: Loc info
Transect	Sampling site	Elevation (m a.s.l.)	Latitude	Longitude	Visual search time (min)	Pitfall trapping days	Number of cardboard shelters recovered/exposed
Val dal Botsch	B190	1900	46°39'48.23"N	10°13'27.45"E	75	190	5/5
Val dal Botsch	B200	2000	46°40'8.68"N	10°13'49.55"E	75	200	5/5
Val dal Botsch	B205	2046	46°40'19.27"N	10°13'53.97"E	75	200	5/5
Val dal Botsch	B210	2102	46°40'29.31"N	10°14'3.08"E	75	205	4/5
Val dal Botsch	B215	2153	46°40'37.29"N	10°14'11.02"E	75	194	5/5
Val dal Botsch	B220	2199	46°40'43.76"N	10°14'16.20"E	75	200	4/5
Val dal Botsch	B225	2251	46°40'47.21"N	10°14'20.66"E	75	190	5/5
Val dal Botsch	B230	2299	46°40'50.11"N	10°14'19.96"E	75	190	5/5
Val dal Botsch	B235	2367	46°40'54.79"N	10°14'21.26"E	75	182	5/5
Val dal Botsch	B240	2416	46°40'58.48"N	10°14'19.23"E	75	182	5/5
Val dal Botsch	B245	2442	46°41'0.78"N	10°14'18.17"E	75	130	4/5
Val dal Botsch	B250	2504	46°41'4.77"N	10°14'26.84"E	75	130	4/5
Val dal Botsch	B255	2548	46°41'8.87"N	10°14'21.94"E	75	130	5/5
Val dal Botsch	B260	2601	46°41'12.34"N	10°14'27.59"E	75	0	4/5
Val dal Botsch	B265	2649	46°41'15.21"N	10°14'36.49"E	75	135	5/5
Val dal Botsch	B270	2708	46°41'17.94"N	10°14'36.70"E	75	135	4/5
Val Trupchun/Val Müschauns	M180	1803	46°36'25.53"N	10° 2'21.96"E	75	185	5/5
Val Trupchun/Val Müschauns	M190	1890	46°36'20.57"N	10° 3'22.58"E	75	160	5/5
Val Trupchun/Val Müschauns	M200	1987	46°36'34.66"N	10° 3'40.89"E	75	180	5/5
Val Trupchun/Val Müschauns	M205	2044	46°36'43.59"N	10° 3'52.13"E	75	165	5/5
Val Trupchun/Val Müschauns	M210	2098	46°36'49.23"N	10° 4'2.40"E	75	185	5/5
Val Trupchun/Val Müschauns	M215	2148	46°36'52.08"N	10° 4'8.32"E	75	185	5/5
Val Trupchun/Val Müschauns	M220	2206	46°36'55.29"N	10° 4'14.67"E	75	135	5/5
Val Trupchun/Val Müschauns	M225	2261	46°36'59.52"N	10° 4'30.66"E	75	135	5/5
Val Trupchun/Val Müschauns	M230	2289	46°36'58.92"N	10° 4'37.48"E	75	135	4/5
Val Trupchun/Val Müschauns	M235	2343	46°36'56.60"N	10° 4'41.39"E	75	135	4/5
Val Trupchun/Val Müschauns	M240	2411	46°36'54.40"N	10° 4'48.30"E	75	135	5/5
Val Trupchun/Val Müschauns	M245	2462	46°36'51.36"N	10° 4'54.44"E	75	170	4/5
Val Trupchun/Val Müschauns	M250	2503	46°36'51.91"N	10° 4'58.61"E	75	170	5/5
Val Trupchun/Val Müschauns	M255	2554	46°36'52.07"N	10° 5'4.69"E	75	170	5/5
Val Trupchun/Val Müschauns	M260	2594	46°36'52.19"N	10° 5'16.33"E	75	145	5/5
Val Trupchun/Val Müschauns	M265	2647	46°36'55.45"N	10° 5'20.60"E	75	145	5/5
Val Trupchun/Val Müschauns	M270	2691	46°36'56.14"N	10° 5'27.56"E	75	135	5/5
Val Tavrü	T180	1796	46°42'55.44"N	10°19'23.43"E	75	265	5/5
Val Tavrü	T190	1912	46°42'33.49"N	10°19'8.75"E	75	212	5/5
Val Tavrü	T200	2004	46°42'7.03"N	10°18'45.17"E	75	265	5/5
Val Tavrü	T205	2040	46°41'53.09"N	10°18'39.28"E	75	265	2/5
Val Tavrü	T210	2091	46°41'52.20"N	10°18'34.42"E	75	265	0/5
Val Tavrü	T220	2201	46°41'51.77"N	10°18'25.77"E	75	265	5/5
Val Tavrü	T225	2252	46°41'47.30"N	10°18'21.99"E	75	265	4/5
Val Tavrü	T230	2304	46°41'53.40"N	10°18'16.32"E	75	265	5/5
Val Tavrü	T235	2348	46°42'1.70"N	10°18'9.84"E	75	180	5/5
Val Tavrü	T240	2383	46°41'55.87"N	10°18'7.96"E	75	230	4/5
Val Tavrü	T245	2439	46°41'51.98"N	10°18'5.62"E	75	230	5/5
Val Tavrü	T250	2497	46°41'45.52"N	10°18'1.30"E	75	230	4/5
Val Tavrü	T255	2550	46°41'31.56"N	10°17'43.56"E	75	230	5/5
Val Tavrü	T260	2596	46°41'22.56"N	10°17'42.44"E	75	140	5/5
Val Tavrü	T265	2651	46°41'15.59"N	10°17'37.48"E	75	140	5/5
Val Zeznina/Macun	Z180	1795	46°45'44.37"N	10°8'17.76"E	75	140	5/5
Val Zeznina/Macun	Z190	1908	46°45'12.60"N	10°8'1.74"E	75	140	5/5
Val Zeznina/Macun	Z200	2000	46°44'48.00"N	10°7'57.30"E	75	140	3/5
Val Zeznina/Macun	Z205	2047	46°44'41.85"N	10°7'59.37"E	75	140	3/5
Val Zeznina/Macun	Z215	2160	46°44'31.79"N	10°8'4.85"E	75	140	0/5
Val Zeznina/Macun	Z220	2208	46°44'29.63"N	10°8'8.66"E	75	140	0/5
Val Zeznina/Macun	Z225	2261	46°44'28.40"N	10°8'13.19"E	75	140	0/5
Val Zeznina/Macun	Z230	2300	46°44'22.25"N	10°8'10.40"E	75	140	0/5
Val Zeznina/Macun	Z235	2348	46°44'19.07"N	10°8'12.22"E	75	140	2/5
Val Zeznina/Macun	Z240	2400	46°44'13.58"N	10°8'9.79"E	75	140	5/5
Val Zeznina/Macun	Z245	2452	46°44'9.99"N	10°8'11.50"E	75	140	5/5
Val Zeznina/Macun	Z250	2507	46°44'4.20"N	10°8'12.71"E	75	140	5/5
Val Zeznina/Macun	Z255	2548	46°43'56.94"N	10°8'11.87"E	75	140	5/5
Val Zeznina/Macun	Z260	2590	46°43'44.19"N	10° 8'9.53"E	75	250	5/5
Val Zeznina/Macun	Z265	2645	46°43'34.38"N	10° 8'2.98"E	75	230	5/5
Val Zeznina/Macun	Z270	2678	46°43'25.19"N	10° 7'59.96"E	75	230	4/5
Val Zeznina/Macun	Z275	2758	46°43'14.40"N	10° 7'59.11"E	75	230	5/5
