# Supplementary material for: Six groups of ground-dwelling arthropods show different diversity responses along elevational gradients in the Swiss Alps
Source: PLoS One. 2022 Jul 25;17(7):e0271831. doi: 10.1371/journal.pone.0271831 (PMC9312367; doi:10.1371/journal.pone.0271831)
Supplement: S2 Table — (XLSX) [file pone.0271831.s008.xlsx]

## Sheet: Elev_Band_Data
Transect_line	Elev_Band_Code*	Elevational_band_area	Spiders_abundance	Spiders_species_richness	Spiders_rarefied_species-richness	Millipedes_abundance	Millipedes_species_richness	Millipedes_rarefied_species_richness	Centipedes_abundance	Centipedes_species_richness	Centipedes_rarefied_species_richness	Ants_abundance	Ants_species_richness	Ants_rarefied_species_richness	Ground_beetles_abundance	Ground_beetles_species_richness	Ground_beetles_rarefied_species_richness	Rove_beetles_abundance	Rove_beetles_species_richness	Rove_beetles_rarefied_species_richness	OL_depth	AH_depth	soil_pH	sand%	clay%	silt%	soil_N_tot	soil_C_tot	soil_C_org	soil_C_anorg	soil_C/N	Veg-Type	Substrat-Type	Aspect	Inclination	Heat_load
B	B2	1056	4	4	8.5	38	5	5	4	3	4.5	990	2	2	0	0	0	18	2	2	6	4	7.38	42.65	18.65	38.7	0.36	15.76	9.47	6.29	43.78	F	3	S	7.13	2.81
B	B3	786	53	16	22	78	10	10.17	7	6	16.71	634	6	6	19	7	8.4	13	8	24.62	6.5	4.75	7.26	54.23	15.98	29.8	0.48	16.37	10.43	5.95	34.1	F	3	SE	9.61	1.96
B	B4	695	99	17	41.75	137	10	10	16	6	6.16	621	5	5	14	5	9.18	10	6	8.03	4.5	4.5	7.37	50.08	10.1	39.83	0.33	15.71	5.89	9.82	47.61	F	3	SE	20.69	2.21
B	B5	529	81	8	8	53	8	8.89	12	5	5.92	475	5	5	129	4	4.97	12	6	10.13	0	4	7.39	59.35	10.58	30.07	0.49	14.22	6.65	7.58	29.02	P	3	SW	28.52	2.59
B	B6	216	44	5	7.93	17	8	11.77	13	3	3.92	207	4	4	140	9	14.96	6	3	3.42	0	5	7.55	51.82	7.89	40.3	0.36	13.13	3.94	9.19	36.47	G	3	S	24.78	2.35
B	B7	217	27	3	3	32	7	7	24	7	11.31	37	3	3	83	9	11.22	19	4	4	0	4.5	7.36	55.31	17.56	27.14	0.7	14.11	8.44	5.68	20.16	G	3	S	26.4	2.35
B	B8	254	11	5	5.82	159	6	6.5	48	5	6.96	244	4	4	49	6	6	14	5	7.79	0.75	3.5	7.35	66.1	8.08	25.83	0.57	15.83	6.02	9.81	27.77	G	3	S	19.45	2.4
B	B9	249	3	3	5	125	7	7	61	8	15.87	0	0	0	15	6	6.93	3	1	1	0	5	7.54	65.3	7.38	27.33	0.32	12.86	4.05	8.81	40.19	P	2	S	23.75	2.4
B	B10	252	1	1	1	20	4	4	8	3	3.88	0	0	2.2	0	0	0	0	0	0	0	5	8.1	71.55	1.95	26.5	0	12.51	0.14	12.38	71.25	P	2	S	22.62	2.2
M	M1	1280	44	10	10.49	182	8	9	32	11	34.73	749	9	10.99	72	8	10.22	30	12	14.59	4.5	5	7.82	68.43	4.66	26.91	0.16	12.69	2.1	10.6	79.31	F	3	SE	13.42	2.08
M	M2	642	45	8	10.61	112	8	12.46	10	5	5.9	19	3	3.47	48	6	10.41	13	2	2	2	5	7.24	13.8	34.35	51.85	0.26	3.97	3.54	0.43	15.27	F	3	SE	33.69	2.14
M	M3	594	26	7	7.96	52	7	11.41	8	6	14.75	82	4	4	56	6	6	4	4	8.5	3.5	5	7.38	44	24.05	31.95	0.59	9.19	7.1	2.1	15.58	G	3	SE	24.44	1.25
M	M4	306	35	11	38.2	182	10	14.48	27	6	7.93	261	3	3	81	6	6.99	29	6	7.93	5	4	7.21	59.9	17.78	22.33	0.67	13.42	10.03	3.4	20.03	G	3	NW	30.13	1.08
M	M5	522	1	1	1	61	10	10.25	49	9	9.16	1	1	1	6	3	3.42	12	7	16.17	1.33	5	7.43	41.02	11.68	47.3	0.5	17.16	6.95	10.22	34.32	F	3	NW	35.81	0.85
M	M6	210	1	1	1	23	6	6.96	23	6	6.96	0	0	0	3	2	2.33	1	1	1	0	5	7.28	58.9	12.2	28.9	0.76	19.16	10.33	8.83	25.21	P	3	N	27.76	1.01
M	M7	265	2	2	2.5	22	3	3	25	5	6.92	0	0	0	1	1	1	1	1	1	0	5	7.19	62.4	11.03	26.58	0.8	20.39	13.16	7.23	25.49	P	2	N	36.06	0.83
M	M8	395	8	4	5.75	51	5	5	70	5	5	0	0	0	7	4	4.14	8	3	3.44	0	5	7.39	58.7	9.98	31.33	0.68	14.82	7.99	6.83	21.79	P	3	NW	23.9	1.9
M	M9	278	5	4	7.6	49	5	5.49	63	6	6	0	0	0	11	4	4	4	3	4.5	0	5	7.39	62.58	12.45	24.98	0.65	12.76	7.94	4.83	19.63	P	3	SW	15.95	2.11
M	M10	336	2	2	2.5	328	2	2	22	5	5.48	0	0	0	7	1	1	12	3	3.92	0	5	7.62	49.3	9.7	41	0.13	12.31	1.76	10.55	94.69	P	3	SW	23.05	2.24
T	T1	745	35	12	29.49	61	9	9.25	30	6	7.93	521	3	3.99	81	5	5	31	18	29.71	8	5	5.99	74.64	7.42	17.94	1.33	28.12	28.12	0	21.14	F	3	NW	21.8	1.32
T	T2	857	5	4	7.6	56	7	7	11	5	5.23	5	1	1	13	6	8.08	118	17	23.2	0	5	5.39	73.55	8	18.45	0.7	8.29	8.29	0	11.84	F	3	NE	22.2	1.31
T	T3	604	24	12	15.99	19	6	7.9	9	4	4.67	250	3	3	12	4	4.46	42	16	18.93	0	7.5	5.57	74.44	8.57	16.99	0.85	10.85	10.9	0.12	12.76	G	3	NE	14.52	1.63
T	T4	170	26	10	13.49	13	5	6.49	8	7	22.75	323	3	3	3	1	1	69	10	13.94	3	5	3.97	73.64	6.12	20.24	0.19	2.64	2.64	0	13.89	F	3	E	17.85	1.31
T	T5	197	70	16	26.51	18	5	9.25	19	8	13.68	731	5	5.49	12	2	2	32	12	13.94	0.75	5.5	4.32	71.47	7.45	21.09	0.29	4.77	4.77	0	16.45	P	3	E	32.87	1.68
T	T6	208	83	17	32.81	117	8	8	50	9	9.16	795	5	5	29	8	8.64	7	5	6.93	0	5	5.67	65.47	13.39	21.14	0.41	6.36	6.3	0.1	15.51	G	3	N	17.8	1.34
T	T7	318	8	6	14.75	19	3	3.95	46	6	6.25	7	2	2	13	5	5.92	1	1	1	0	5	6.62	60.77	10.39	28.84	0.42	6.35	6.92	0.01	15.12	G	3	N	23.24	1.02
T	T8	813	9	5	9	93	8	8	118	7	7.5	51	2	2	16	8	9.06	8	3	3.88	0	5	6.88	46.31	9.5	44.19	0.41	10.33	5.42	5.06	25.2	G	3	N	10.55	1.2
T	T9	446	7	6	16.71	32	6	7.94	113	6	6	0	0	0	22	6	7.91	1	1	1	0	5	7.53	48.9	7.74	43.37	0.08	9.15	1.1	8.05	114.38	P	1	N	9.15	1.2
Z	Z1	897	18	2	2	14	5	5.46	19	6	10.26	41	2	2	53	6	7.96	26	9	21	7	1	4.3	66.85	6.3	26.85	0.2	4.29	4.29	0	21.45	F	3	N	27.76	1
Z	Z2	893	11	5	9.09	50	5	9.41	8	4	4.22	309	5	5	40	6	8.93	91	16	23.91	3	5	4.12	68.3	7.39	24.31	0.21	3.34	3.34	0	15.9	F	3	N	25.46	1.05
Z	Z3	415	19	11	12.26	36	8	10.19	20	6	7.9	115	6	6	93	8	10.23	162	32	44.03	1	3.5	4.15	68.4	7.11	24.49	0.91	15.36	15.36	0	16.88	F	3	N	13.8	1.18
Z	Z4	226	11	6	6.61	37	3	3	5	3	3.2	0	0	0	22	5	5.96	33	11	12.46	0	5	4.43	68.92	6.86	24.22	0.53	7.55	7.55	0	14.25	G	3	NW	25.46	1.22
Z	Z5	238	30	6	10.35	86	6	10.45	28	7	7.24	0	0	0	50	6	6	46	16	20.79	0	5	4.77	70.24	6.27	23.49	0.63	8.75	8.75	0	13.89	G	3	NW	28.1	1.14
Z	Z6	272	17	9	25.94	170	6	6	33	7	7.49	0	0	0	39	7	7.65	74	11	20.87	0	5	4.42	71.58	7.39	21.04	0.61	8.52	8.52	0	13.97	P	3	NW	29.43	1.1
Z	Z7	277	16	8	19.72	85	8	8.49	61	9	9.49	0	0	0	40	8	12.39	37	11	12.1	1.5	7.5	4.71	78.7	4.18	17.13	0.36	4.96	4.96	0	13.78	P	3	NW	30.53	1.07
Z	Z8	719	21	9	23.29	75	7	7	58	7	9.95	0	0	0	26	7	14.69	18	9	26	0.75	6.66	4.13	73.5	6.45	20.05	0.4	6.41	6.41	0	16.03	P	3	NW	22.11	1.39
Z	Z9	580	44	7	7	13	1	1	0	0	1	0	0	0	71	4	4	37	5	9.38	0	6	3.85	69.3	5.9	24.8	0.25	4.26	4.26	0	17.04	G	3	NE	17.99	1.13
Z	Z10	597	20	3	3	25	1	1	0	0	1	0	0	0	30	6	6.97	2	2	2.5	0	10	3.95	67.15	7	25.85	0.48	7.12	7.12	0	14.83	G	3	N	6.63	1.2
* Numbers indicate elevation codes with 1 representing 1800 m a.s.l. In Val dal Botsch the transect line started only at 1900 m a.s.l. (B2).
