# Supplementary material for: Six groups of ground-dwelling arthropods show different diversity responses along elevational gradients in the Swiss Alps
Source: PLoS One. 2022 Jul 25;17(7):e0271831. doi: 10.1371/journal.pone.0271831 (PMC9312367; doi:10.1371/journal.pone.0271831)
Supplement: S6 Table — (XLSX) [file pone.0271831.s012.xlsx]

## Sheet: Sheet1
Elev_Band	Atractosoma_meridionale	Bergamosoma_canestrinii	Chordeumatida_sp	Cylindroiulus_tirolensis	Cylindroiulus_zinalensis	Dactylophorosoma_nivisatelles	Glomeris_helvetica	Glomeris_hexasticha	Glomeris_transalpina	Hypsoiulus_alpivagus	Iulogona_tirolensis	Julida_sp	Leptoiulus_alemannicus	Leptoiulus_helveticus	Leptoiulus_riparius	Ophyiulus_nigrofuscus	Orthochordeumella_pallida	Polydesmus_monticola	Pseudocraspedosoma_grypischium	Pterygophorosoma_alticolum	Trimerophorella_rhaetica
B2	0	0	3	10	0	0	0	18	0	0	1	0	0	0	0	0	0	6	0	0	0
B3	0	0	12	38	0	0	2	3	2	0	6	2	0	0	0	6	0	6	1	0	0
B4	0	0	12	14	0	0	46	15	28	0	0	2	2	0	0	2	0	7	9	0	0
B5	0	5	1	9	0	0	7	3	0	0	0	0	3	0	24	1	0	0	0	0	0
B6	0	0	2	0	1	0	4	1	0	0	0	1	0	2	1	5	0	0	0	0	0
B7	0	2	4	0	0	0	5	0	0	0	0	3	0	2	0	7	0	0	9	0	0
B8	0	10	0	0	0	0	2	0	0	0	0	0	1	29	0	45	0	0	72	0	0
B9	0	53	2	0	0	0	0	0	0	0	0	3	6	30	0	20	0	0	11	0	0
B10	0	11	0	0	0	0	0	0	0	0	0	0	0	4	0	4	0	0	1	0	0
M1	12	0	3	0	0	0	0	5	147	0	0	1	5	0	0	0	1	0	8	0	0
M2	10	0	2	0	1	0	0	1	84	0	0	0	7	0	0	1	0	0	6	0	0
M3	0	0	0	0	1	0	0	10	28	0	0	1	9	1	0	2	0	0	0	0	0
M4	2	0	7	0	1	0	0	10	118	0	0	1	23	1	0	11	0	0	8	0	0
M5	3	0	4	0	2	0	0	0	16	0	0	2	14	7	0	8	1	0	4	0	0
M6	0	0	3	0	0	0	0	0	0	0	0	2	1	2	0	14	1	0	0	0	0
M7	0	0	0	0	0	0	0	0	0	0	0	0	6	13	0	0	3	0	0	0	0
M8	0	0	0	0	0	0	0	0	0	0	0	3	9	18	0	6	0	0	0	15	0
M9	0	0	0	0	0	0	0	0	0	0	0	1	2	38	0	5	0	0	0	3	0
M10	0	0	0	0	0	0	0	0	0	0	0	0	0	59	0	0	0	0	0	269	0
T1	17	0	13	0	1	0	0	0	0	0	14	0	5	0	0	2	2	4	3	0	0
T2	0	0	0	0	0	0	0	0	3	0	11	3	0	0	0	18	6	13	2	0	0
T3	7	0	0	0	0	0	0	0	0	0	2	0	1	0	0	4	1	4	0	0	0
T4	1	0	2	1	0	0	0	0	3	0	0	0	0	0	0	0	0	6	0	0	0
T5	1	0	1	0	0	0	0	0	13	0	0	2	0	0	0	0	0	1	0	0	0
T6	0	26	2	0	0	2	0	0	35	0	0	0	33	0	0	5	0	2	12	0	0
T7	0	0	0	0	0	0	0	0	1	0	0	1	17	0	0	0	0	0	0	0	0
T8	0	1	0	0	0	0	0	0	27	3	0	3	35	0	0	6	0	0	15	3	0
T9	0	4	1	0	0	0	0	0	0	14	0	0	2	0	0	0	1	0	0	10	0
Z1	0	0	1	0	4	0	0	0	0	0	0	0	2	0	0	3	0	4	0	0	0
Z2	1	0	0	0	1	0	0	0	45	0	0	2	1	0	0	0	0	0	0	0	0
Z3	1	0	0	0	3	0	0	0	18	0	0	1	8	0	0	2	1	2	0	0	0
Z4	0	0	1	0	0	0	0	0	30	0	0	0	6	0	0	0	0	0	0	0	0
Z5	0	0	0	0	0	1	0	0	27	0	0	1	54	0	0	2	1	0	0	0	0
Z6	1	0	0	0	0	3	0	0	140	0	0	3	20	0	0	0	3	0	0	0	0
Z7	16	0	0	0	0	11	0	0	35	0	0	0	14	1	0	3	2	0	0	0	3
Z8	0	0	0	0	0	2	0	0	0	0	0	2	31	16	0	2	3	0	0	0	19
Z9	0	0	0	0	0	0	0	0	0	0	0	0	0	0	0	0	0	0	0	13	0
Z10	0	0	0	0	0	0	0	0	0	0	0	0	0	0	0	0	0	0	0	25	0
