# Supplementary material for: Six groups of ground-dwelling arthropods show different diversity responses along elevational gradients in the Swiss Alps
Source: PLoS One. 2022 Jul 25;17(7):e0271831. doi: 10.1371/journal.pone.0271831 (PMC9312367; doi:10.1371/journal.pone.0271831)
Supplement: S7 Table — (XLSX) [file pone.0271831.s013.xlsx]

## Sheet: Sheet1
Elev_Band	Eupolybothrus_tridentinus	Geophilus_alpinus	Lithobiidae_sp.	Lithobiomorpha_sp.	Lithobius__borealis	Lithobius_glacialis	Lithobius_latro	Lithobius__lucifugus	Lithobius_macilentus	Lithobius_nodulipes	Lithobius_pelidnus	Lithobius_piceus	Lithobius_schuleri	Lithobius_subtilis	Lithobius_tenebrosus	Lithobius_tricuspis	Lithobius_validus	Lithobius_sp.	Strigamia_crassipes
B2	0	0	1	0	2	0	0	0	0	0	0	0	0	0	1	0	0	0	0
B3	0	1	1	1	1	0	0	1	0	0	0	0	0	0	2	0	0	0	0
B4	0	0	0	0	0	0	2	6	0	0	0	0	1	0	2	2	0	3	0
B5	0	0	0	0	0	1	0	6	0	0	0	0	2	0	1	0	0	2	0
B6	0	0	0	1	0	0	0	11	0	0	0	0	1	0	0	0	0	0	0
B7	0	0	0	0	0	1	2	9	0	0	1	0	7	0	0	1	0	3	0
B8	0	0	0	1	1	0	0	31	0	0	0	0	13	0	0	2	0	0	0
B9	0	0	1	1	0	2	1	36	0	0	0	0	16	0	0	1	0	3	0
B10	0	0	1	0	0	0	0	6	0	0	0	0	0	0	0	0	0	1	0
M1	10	0	1	1	1	1	0	4	0	0	0	0	1	0	1	9	0	2	1
M2	4	0	0	0	0	0	0	2	0	0	0	0	0	0	2	1	0	0	1
M3	0	0	0	0	1	0	0	1	0	0	0	0	1	1	0	3	1	0	0
M4	14	0	1	0	1	2	0	0	0	0	0	0	3	0	0	6	0	0	0
M5	2	0	4	0	0	1	3	14	0	0	2	0	14	0	0	2	0	7	0
M6	0	0	0	0	0	1	0	11	0	0	3	0	4	0	0	1	0	3	0
M7	0	0	0	0	0	2	0	16	0	0	1	0	5	0	0	1	0	0	0
M8	0	0	6	0	0	20	0	30	0	0	11	0	3	0	0	0	0	0	0
M9	0	0	3	0	0	5	0	24	0	0	21	0	5	0	0	0	0	5	0
M10	0	0	0	0	0	9	2	7	0	0	1	0	0	0	0	0	0	3	0
T1	11	0	1	0	0	0	11	0	0	2	0	0	0	0	1	4	0	0	0
T2	2	0	0	0	2	0	3	0	3	0	0	0	0	0	0	1	0	0	0
T3	0	0	1	0	0	0	6	0	1	1	0	0	0	0	0	0	0	0	0
T4	0	0	1	0	0	0	1	2	1	1	0	0	0	0	0	1	0	1	0
T5	0	0	0	0	1	0	4	3	1	4	0	0	0	0	1	4	0	1	0
T6	0	0	0	0	6	2	7	17	0	2	8	0	1	0	0	2	0	5	0
T7	0	0	4	0	2	1	2	0	0	0	34	0	3	0	0	0	0	0	0
T8	0	0	1	0	0	16	8	79	0	0	0	0	9	0	0	2	0	3	0
T9	0	0	2	0	0	43	8	29	0	0	0	0	24	0	0	0	0	7	0
Z1	2	0	1	1	0	0	10	0	0	0	1	0	0	0	0	0	0	4	0
Z2	0	0	1	0	0	0	2	0	3	0	2	0	0	0	0	0	0	0	0
Z3	5	0	0	0	3	0	8	0	0	1	0	0	0	0	0	1	0	2	0
Z4	1	0	0	0	0	0	0	0	0	0	0	0	2	0	0	2	0	0	0
Z5	4	0	0	0	0	0	3	0	1	0	0	2	10	0	0	6	0	2	0
Z6	0	0	2	0	0	5	5	0	0	0	0	13	3	0	0	4	0	1	0
Z7	4	0	2	0	0	5	8	0	1	0	0	15	13	0	0	10	0	3	0
Z8	0	0	1	1	0	7	30	1	0	0	0	0	9	0	0	0	0	9	0
Z9	0	0	0	0	0	0	0	0	0	0	0	0	0	0	0	0	0	0	0
Z10	0	0	0	0	0	0	0	0	0	0	0	0	0	0	0	0	0	0	0
