# Supplementary material for: Six groups of ground-dwelling arthropods show different diversity responses along elevational gradients in the Swiss Alps
Source: PLoS One. 2022 Jul 25;17(7):e0271831. doi: 10.1371/journal.pone.0271831 (PMC9312367; doi:10.1371/journal.pone.0271831)
Supplement: S8 Table — (XLSX) [file pone.0271831.s014.xlsx]

## Sheet: Sheet1
Elev_band	Camponotus_herculeanus	Formica_aquilonia	Formica_exsecta	Formica_lemani	Formica_lugubris	Formica_rufibarbis	Formica_sanguinea	Leptothorax_acervorum	Leptothorax_cf_muscorum	Myrmica_gallienii	Myrmica_lobicornis	Myrmica_lobulicornis	Myrmica_sulcinodis	Tetramorium_alpestre
B2	0	0	0	0	989	0	0	1	0	0	0	0	0	0
B3	0	0	0	46	399	0	160	1	0	0	0	19	9	0
B4	0	0	0	152	418	0	0	0	0	0	0	27	22	2
B5	0	0	0	55	301	0	0	0	0	0	0	10	20	89
B6	0	0	0	66	0	0	0	0	0	0	0	62	42	37
B7	0	0	0	10	0	0	0	0	0	0	0	15	12	0
B8	0	0	0	76	0	0	0	0	0	0	0	77	54	37
B9	0	0	0	0	0	0	0	0	0	0	0	0	0	0
B10	0	0	0	0	0	0	0	0	0	0	0	0	0	0
M1	12	345	2	255	113	0	0	0	0	1	5	15	0	1
M2	0	0	0	16	2	0	0	0	0	0	0	0	1	0
M3	0	0	0	62	0	0	0	0	0	1	0	16	0	3
M4	0	0	0	239	0	0	0	0	0	0	0	16	6	0
M5	0	0	0	0	0	0	0	0	0	0	0	0	1	0
M6	0	0	0	0	0	0	0	0	0	0	0	0	0	0
M7	0	0	0	0	0	0	0	0	0	0	0	0	0	0
M8	0	0	0	0	0	0	0	0	0	0	0	0	0	0
M9	0	0	0	0	0	0	0	0	0	0	0	0	0	0
M10	0	0	0	0	0	0	0	0	0	0	0	0	0	0
T1	0	0	0	1	520	0	0	0	0	0	0	0	0	0
T2	0	0	0	0	0	0	0	0	0	0	0	5	0	0
T3	0	0	0	23	69	0	0	0	0	0	0	158	0	0
T4	0	0	0	27	241	0	0	0	0	0	0	55	0	0
T5	0	0	2	118	476	1	0	0	0	0	0	134	0	0
T6	0	0	0	86	493	0	0	4	1	0	0	211	0	0
T7	0	0	0	3	0	0	0	0	0	0	0	4	0	0
T8	0	0	1	50	0	0	0	0	0	0	0	0	0	0
T9	0	0	0	0	0	0	0	0	0	0	0	0	0	0
Z1	0	0	0	0	39	0	0	0	0	0	0	0	2	0
Z2	0	95	0	41	167	0	0	0	0	0	5	1	0	0
Z3	0	3	0	93	7	0	0	0	0	0	4	5	3	0
Z4	0	0	0	0	0	0	0	0	0	0	0	0	0	0
Z5	0	0	0	0	0	0	0	0	0	0	0	0	0	0
Z6	0	0	0	0	0	0	0	0	0	0	0	0	0	0
Z7	0	0	0	0	0	0	0	0	0	0	0	0	0	0
Z8	0	0	0	0	0	0	0	0	0	0	0	0	0	0
Z9	0	0	0	0	0	0	0	0	0	0	0	0	0	0
Z10	0	0	0	0	0	0	0	0	0	0	0	0	0	0
