# Supplementary material for: Six groups of ground-dwelling arthropods show different diversity responses along elevational gradients in the Swiss Alps
Source: PLoS One. 2022 Jul 25;17(7):e0271831. doi: 10.1371/journal.pone.0271831 (PMC9312367; doi:10.1371/journal.pone.0271831)
Supplement: S9 Table — (XLSX) [file pone.0271831.s015.xlsx]

## Sheet: Sheet1
Elev_band	Amara_aulica	Amara_brunea	Amara_erratica	Amara_praetermissa	Amara_quenseli	Bembidion_bipunctatum	Bembidion_bualei	Bembidion_deletum	Bembidion_incognitum	Bembidion_magellense_alpicola	Bembidion_sp.	Calathus_erratus	Calathus_melanocephalus	Calathus_micropterus	Carabus_depressus	Carabus_sylvestris	Cicindella_gallica	Cychrus_angustatus	Cychrus_attenuatus	Cychrus_caraboides	Cymindis_humeralis	Cymindis_vaporariorum	Harpalus_laevipes	Harpalus_latus	Harpalus_solitaris	Leistus_montanus_rhaeticus	Nebri_germarii	Notiophilus_biguttatus	Oreonebria_bremii	Oreonebria_castanea	Pterostichus_jurinei	Pterostichus_multipunctatus	Pterostichus_unctulatus	Trichotichnus_laevicollis
B2	0	0	0	0	0	0	0	0	0	0	0	1	0	0	0	0	0	0	0	0	0	0	0	0	0	0	0	0	0	0	0	0	0	0
B3	0	0	0	0	0	0	0	0	0	0	0	2	0	0	0	0	0	0	0	0	0	1	2	0	2	0	0	1	0	0	0	10	1	0
B4	0	0	0	0	0	0	0	0	0	0	0	9	0	1	0	0	0	0	0	0	0	0	0	0	2	0	0	0	0	0	0	1	0	1
B5	0	0	0	0	0	0	0	0	0	0	0	111	0	0	0	0	0	0	0	0	0	1	0	0	2	0	0	0	0	0	0	15	0	0
B6	0	0	0	0	0	0	0	0	0	0	1	113	0	0	0	3	4	0	0	1	0	3	0	0	1	0	0	0	0	0	0	13	1	0
B7	0	0	0	0	0	0	0	0	0	3	2	24	0	0	0	1	1	0	0	0	0	1	0	0	5	0	0	2	0	0	0	44	0	0
B8	0	0	0	0	5	0	0	0	0	0	0	27	0	0	0	2	0	0	0	0	0	0	0	0	2	0	0	2	0	0	0	11	0	0
B9	0	0	0	0	2	0	0	0	0	0	4	0	0	0	0	1	0	0	0	0	0	2	0	0	1	0	0	5	0	0	0	0	0	0
B10	0	0	0	0	0	0	0	0	0	0	0	1	0	0	0	0	0	0	0	0	0	0	0	0	0	0	0	0	0	0	0	0	0	0
M1	0	0	0	0	0	0	1	1	0	0	0	0	0	7	0	0	0	1	1	0	0	0	2	0	0	0	0	0	0	0	0	53	5	2
M2	0	0	0	0	0	0	0	0	0	0	0	0	0	1	0	3	0	0	2	0	0	0	0	0	1	0	0	0	0	0	0	40	1	0
M3	2	0	0	0	0	0	0	0	0	0	0	0	0	0	0	5	0	2	0	0	2	0	0	4	3	0	0	0	0	0	0	40	0	0
M4	0	0	0	0	0	0	0	0	0	0	0	0	0	5	1	3	0	0	0	0	0	0	0	0	1	0	0	0	0	0	0	67	0	4
M5	0	0	0	0	0	0	0	0	0	2	0	0	0	3	0	0	0	0	0	0	0	0	0	0	0	0	0	0	0	0	0	1	0	0
M6	0	0	0	0	0	0	0	0	0	0	0	0	0	0	0	0	1	0	0	0	0	0	0	0	0	0	0	0	0	0	0	2	0	0
M7	0	0	0	0	0	0	0	0	0	0	0	0	0	0	0	0	0	0	0	0	0	0	0	0	0	0	0	0	0	1	0	0	0	0
M8	0	0	0	0	1	0	0	0	0	0	2	0	0	0	0	2	0	0	0	0	0	0	0	0	2	0	0	0	0	0	0	0	0	0
M9	0	0	0	0	3	0	0	0	0	2	4	0	0	0	0	0	0	0	0	0	0	0	0	0	2	0	0	0	0	0	0	0	0	0
M10	0	0	0	0	0	0	0	0	0	0	0	0	0	0	0	7	0	0	0	0	0	0	0	0	0	0	0	0	0	0	0	0	0	0
T1	0	0	0	0	0	0	0	0	0	0	0	0	0	9	0	0	0	2	2	0	0	0	0	0	0	0	0	0	0	0	38	29	3	0
T2	0	0	0	0	0	0	0	0	0	0	0	0	1	2	0	0	0	0	0	0	0	0	0	0	0	0	0	1	0	0	6	0	1	2
T3	0	0	1	0	0	0	0	0	0	0	0	0	4	0	0	0	0	0	0	0	0	0	0	0	0	0	0	0	0	0	5	0	2	0
T4	0	0	0	0	0	0	0	0	0	0	0	0	0	0	0	0	0	0	0	0	0	0	0	0	0	0	0	0	0	0	0	0	0	3
T5	0	0	0	0	0	0	0	0	0	0	0	0	0	0	0	0	0	0	0	0	0	0	0	0	0	0	0	0	0	0	1	11	0	0
T6	0	0	0	0	1	3	0	0	1	0	0	0	2	0	0	0	0	0	0	0	0	3	0	0	2	0	0	2	0	0	0	15	0	0
T7	0	0	0	0	0	0	0	0	0	0	3	0	0	0	0	1	0	0	0	0	0	4	0	0	0	0	0	0	0	1	0	4	0	0
T8	0	0	0	0	5	0	0	0	0	2	1	0	0	0	0	1	0	0	0	0	0	1	0	0	0	0	0	2	0	2	0	2	0	0
T9	0	0	0	0	4	2	0	0	0	0	0	0	0	0	0	0	0	0	0	0	0	0	0	0	1	0	1	5	0	9	0	0	0	0
Z1	0	0	0	0	0	0	0	0	0	0	0	0	0	8	2	0	0	1	0	0	0	0	0	0	0	0	0	1	0	0	8	33	1	0
Z2	0	0	0	0	0	0	0	0	0	0	0	0	0	4	0	0	0	2	1	0	0	0	0	0	0	0	0	0	0	0	9	24	1	1
Z3	0	0	0	0	0	0	0	0	0	0	0	0	0	12	2	0	0	0	1	0	0	0	0	0	0	0	0	1	0	0	17	57	2	1
Z4	0	1	0	0	0	0	0	0	0	0	0	0	1	3	0	3	0	1	0	0	0	1	0	0	0	0	0	0	0	0	0	14	0	0
Z5	0	0	0	2	0	0	0	0	0	0	0	0	3	6	0	2	0	0	0	0	0	4	0	0	0	0	0	0	0	0	0	33	0	0
Z6	0	0	0	0	0	0	0	0	0	0	0	0	1	1	2	0	0	0	0	2	0	3	0	0	0	0	0	0	0	2	0	28	0	0
Z7	0	0	0	2	0	0	0	0	0	0	0	0	0	0	18	0	4	0	0	0	1	0	0	0	0	0	1	0	1	3	10	0	0	0
Z8	0	0	1	0	3	1	0	0	0	1	0	0	0	0	0	17	0	0	0	0	0	2	0	0	0	1	0	0	0	0	0	0	0	0
Z9	0	0	0	0	44	0	0	0	0	0	0	0	0	0	0	4	0	0	0	0	0	0	0	0	0	0	11	0	0	12	0	0	0	0
Z10	0	0	0	0	8	2	0	0	0	0	1	0	0	0	0	1	0	0	0	0	0	0	0	0	0	0	2	0	0	16	0	0	0	0
